# Supplementary material for: Multi-Task Deep Learning Approach for Simultaneous Objective Response Prediction and Tumor Segmentation in HCC Patients with Transarterial Chemoembolization
Source: J Pers Med. 2022 Feb 9;12(2):248. doi: 10.3390/jpm12020248 (PMC8875107; doi:10.3390/jpm12020248)
Supplement: Supplementary file 1 [file jpm-12-00248-s001.zip]

Archive with 1 entries (1 files):
- jpm-1543817-supplementary.pdf
